# Supplementary material for: Differential contribution of steady‐state RNA and active transcription in chromatin organization
Source: EMBO Rep. 2019 Aug 26;20(10):e48068. doi: 10.15252/embr.201948068 (PMC6776903; doi:10.15252/embr.201948068)
Supplement: Supplementary file 2 — Table EV1 [file EMBR-20-e48068-s002.xlsx]

## Sheet: Sheet1
Table EV1: Sequencing statistics of the Hi-C datasets
Hi-C Sample	Raw read pairs	Valid interactions	Combined Interactions
aXL CTRL Rep1	159349058	41750118
aXL CTRL Rep2	119859649	31667723	73417841
aXL Rnase A Rep1	235940203	28301266
aXL Rnase A Rep2	165234031	62304626	90605892
bXL CTRL Rep1	206795867	37107798
bXL CTRL Rep2	277826038	28534679	65642477
bXL Rnase A Rep1	180207148	17970895
bXL Rnase A Rep2	181685307	40310704	58281599
ActD control Rep1	112179250	42865424
ActD control Rep2	111655139	42623288	85488712
ActD 24hr Rep1	230358757	65840388
ActD 24hr Rep2	175477468	37381152	103221540
